# Supplementary material for: Recombination events among virulence genes in malaria parasites are associated with G-quadruplex-forming DNA motifs
Source: BMC Genomics. 2016 Nov 3;17:859. doi: 10.1186/s12864-016-3183-3 (PMC5093961; doi:10.1186/s12864-016-3183-3)
Supplement: Additional file 1: Table S1. — Putative G-quadruplex-forming sequences in the P. falciparum 3D7 (version 3) genome. Genome searched using ‘QGRS Mapper’ [35] with the parameters G3 N(0–11) G3 N(0–11) G3 N(0–11) G3 [17]. RC, reverse complement. Orange-highlighted rows denote PQSs that also meet the more stringent G3 N ≤ 7 criterion. (XLSX 21 kb) [file 12864_2016_3183_MOESM1_ESM.xlsx]

## Sheet: Additional 1
PQS in P. falciparum 3D7 genome, version 3
Chromosome	Location	PQS Length	PQS	Coding, upsteam or downstream?	Nearest gene ID	Strand (cf gene or nearest gene)	Distance from nearest gene	Gene annotation
1	27840	30	GGGTTAAGGGTATACATTTAGGGGTTAGGG	Ups	PF3D7_0100100	same	-1670	var group B1T
1_RC	616572	30	GGGATTGGGGATTTCAATATGGGAATTGGG	Ups	PF3D7_0115700	same	-1679	var group B1T
1_RC	412430	18	GGGAAGGGAAGGGAAGGG	Down	PF3D7_0110600	same	-261	phosphatidylinositol-4-phosphate 5-kinase, putative
2_RC	925251	30	GGGATTGGGGATTTCAATATGGGAATTGGG	Ups	PF3D7_0223500	same	-1603	var group B1T
2_RC	224812	20	GGGTAAGGGTAGGGAAAGGG	in	PF3D7_0205400,	opposite	-	conserved Plasmodium protein, unknown function, 223478..224851
2_RC	698360	30	GGGTAAAACGGGTAAAACGGGTAAAACGGG	in	PF3D7_0216800,	opposite	-	conserved Plasmodium membrane protein, unknown function, complement(696193..699561)
2_RC	698396	30	GGGTAAAACGGGTAAAACGGGTAAAACGGG	in	PF3D7_0216800,	opposite	-	conserved Plasmodium membrane protein, unknown function, complement(696193..699561)
2_RC	698432	30	GGGTAAAACGGGTAAAACGGGTAAAACGGG	in	PF3D7_0216800,	opposite	-	conserved Plasmodium membrane protein, unknown function, complement(696193..699561)
3	9594	28	GGGCGTTTTTGGGCAGGGAAAACATGGG
3	35313	30	GGGTTAAGGGTATAACTTTAGGGGTTAGGG	ups	PF3D7_0300100	same	-1652	var group B1T
3	1034720	18	GGGGGGAGGGGGTTTGGG	in	PF3D7_0324900	opposite	-	var group B. complement 1030822..1038254
3_RC	1039895	30	GGGATTGGGGATTTCAATATGGGAATTGGG	ups	PF3D7_0324900	same	-1641	var groupB1T
3_RC	223138	21	GGGGAAATGGGGAGGGGGGGG	ups	PF3D7_0304600	same	-622	circumsporozoite protein
4	49562	15	GGGGGGTTGGGTGGG	In	PF3D7_0400400	opposite	-	var group A
4	950226	30	GGGTTGTTGAGGGTGGGTGTATCACTAGGG	In	PF3D7_0420900	opposite	-	var group C
4	950351	30	GGGGTTTTGGGGGTTGTCGTTATTGGGGGG	In	PF3D7_0420900	opposite	-	var group C complement(946169....953773)
4	962124	30	GGGTTGTTGAGGGTGGGTGTATCACTAGGG	In	PF3D7_0421100	opposite	-	var group B1C
4	962249	30	GGGGTTTTGGGGGTTGTCGTTATTGGGGGG	In	PF3D7_0421100	opposite	-	var group B1C , complement(958,067 to 965,611)
4	1159577	26	GGGATGTGTACGGGTAAGGGTCAGGG	In	PF3D7_0425800	same	-	var group A1ST
4_RC	1181830	30	GGGATTGGGAATTGCAATATGGGAATTGGG	Ups	PF3D7_0426000	same	-1604	var group B1T
5	1028922	25	GGGGGGATATTCAAGGGGTTGAGGG	In	PF3D7_0524900	same	-	tRNA-YW synthesizing protein, putative
5	1134893	20	GGGGGGGGGGGGGGAAGGGG	Ups	PF3D7_0527200	opposite	-39	ubiquitin carboxyl-terminal hydrolase, putative complement(1132937..1134854)
5_RC	348690	31	GGGTATCCTAATAGGGGGGAAAAGTAATGGG	In	PF3D7_0508500	same	-	guanidine nucleotide exchanfe factor (RCC1)
6	91364	15	GGGGGGGGGGATGGG	Ups	PF3D7_0602100	same	-1142	ATP-dependent RNA helicase, putative
6_RC	1384213	30	GGGATTGGGGATTTCAATATGGGAATTGGG	Ups	PF3D7_0632800	same	-1586	var group B1T
6_RC	10823	33	GGGCTCCATCTTGGGGAGGGAAGGCTACTTGGG	In	PF3D7_0600200	opposite	-	var group B2ST
7	704510	33	GGGATAGAGATAGGGATAGGGAGAGAGATAGGG	In	PF3D7_0716000	same	-	RNA-binding protein, putative
7	18544	30	GGGTTAAGGGTATACATTTAGGGGTTAGGG	ups	PF3D7_0700100	same	-1763	var (type unallocated) (20307..28083)
7	30750	24	GGGAGGGCTTGTTCCGGGAATGGG	In	PF3D7_0700200	same	-	rifin
7	1075617	32	GGGAACCGTGTACAGGGCAGTTATAGGGGGGG	ups	PF3D7_0725300	opposite	-863	conserved Plasmodium protein, unknown function complement(1072202....1074754)
7_RC	1427793	30	GGGATTGGGGATTTCAATATGGGAATTGGG	ups	PF3D7_0733000	same	-1559	var group B1T
7_RC	25682	25	GGGACGGGGGCTTCGGCCTGGGGGG	In	PF3D7_0800100	opposite	-	var group B, 21361..28653
7_RC	23669	30	GGGATCACCATGGGAACTTGGGTTGCTGGG	In	PF3D7_0800100	opposite	-	var group B, 21361..28653
8	19707	30	GGGTTAAGGGTATAACTTTAGGGGTTAGGG	Ups	PF3D7_0800100	same	-1654	var group B1T
8	31730	27	GGGGGGGGTTGTACGGGTGGAGGCGGG	In	PF3D7_0800200	opposite	-	var groupA1ST
8	1276270	20	GGGTGTGGGGGGTACTAGGG	In	none: nearest gene >2kb away
8	1279229	28	GGGTTAGGGTTTAATATTAGGGTTAGGG	Ups	PF3D7_0830000	same	-799	rRNA encoding 1,280,004 to 1,280,114
8	1279267	28	GGGTTAGGGTTTAATATTAGGGTTAGGG	Ups	PF3D7_0830000	same	-761	rRNA encoding
8	1279305	28	GGGTTAGGGTTTAATATTAGGGTTAGGG	Ups	PF3D7_0830000	same	-723	rRNA encoding
8	1279349	24	GGGTTCAGGGTTTAGGGTTTAGGG	Ups	PF3D7_0830000	same	-656	rRNA encoding
8	1279395	23	GGGTTAGGGTTTAGGGTATAGGG	Ups	PF3D7_0830000	same	-610	rRNA encoding
8_RC	1465091	28	GGGTACAAAAGGGACGGGTTTTTGCGGG		none: nearest gene (var) is ~20kb away
8_RC	1445078	30	GGGATTGGGGATTTCAATATGGGAATTGGG	Ups	PF3D7_0833500	same	-1629	var group B1T
8_RC	1353315	14	GGGGGGGGGGGGGG	Ups	PF3D7_0831500	opposite	-141	PHIST (1353456..1354669)
8_RC	464274	33	GGGGTTGTTGGGCCGCTGCTGGGCACCCTTGGG	In	PF3D7_0809100	opposite	-	var BC (459312..466567)
8_RC	144856	22	GGGTTGGGGGGTTTTAAAAGGG	Ups	PF3D7_0802000	opposite	-1233	glutamate dehydrogenase, putative
8_RC	46934	33	GGGGGAGTCGGGGATCACTATGGGGGTGGTGGG	In.	PF3D7_0800300	opposite	-	var group B1SST (BA)
8_RC	45761	25	GGGATTTGGGTGGTGGGCTGTCGGG	In	PF3D7_0800300	opposite	-	var group B1SST (BA)
8_RC	44331	32	GGGACCACAGTGGCGGGAGTGGGGCTAGTGGG	In	PF3D7_0800300	opposite	-	var group BA PF3D7_0800300
9	18452	30	GGGTTAAGGGTATAACTTTAGGGGTTAGGG	Ups	PF3D7_0900100	same	-1628	var group B1T
9	1498055	28	GGGGGGTTTTGGTTGTGGGGTTTCGGGG	In	PF3D7_0937800	opposite	-	var group B1T
9_RC	1349715	18	GGGATTTGGGAGGGGGGG	Ups	PF3D7_0934400	opposite	-75	transcription factor with AP2 domain(s), putative (ApiAP2)
9_RC	23775	30	GGGATCACTATGTGGGTGGGAGTTGTTGGG	In	PF3D7_0900100	opposite	-	var group B1T
10	768186	20	GGGGGGGAAGGGAGGTAGGG	In	PF3D7_1019100	opposite	-	conserved Plasmodium protein, unknown function
10	1257841	29	GGGGATTGGGTTGATGGGAAAATGCAGGG	In	PF3D7_1031200	same	-	MORN repeat-containing protein 1 (MORN1)
10	1646316	30	GGGAAGAGGAGCCGGGGGTGATGGGTTGGG	In	PF3D7_1041300	opposite	-	var group B1T
10	1584569	16	GGGCCGGGTTGGGGGG	ups	PF3D7_1039300	opposite	-1858	unspec. product, complement(1581698..1582711). Also ~2.5kb downstream of var pseudogene PF3D7_1039400 complement(1587152..1588498)
10	1584603	24	GGGGGGGGGGGGGGGAAAGTGGGG	ups	PF3D7_1039300	opposite	-1858	unspec. product, complement(1581698..1582711). Also ~2.5kb downstream of var pseudogene PF3D7_1039400 complement(1587152..1588498)
10	1584642	25	GGGGGGAGGGGGAAGGGGGGGGGGG	ups	PF3D7_1039300	opposite	-1858	unspec. product, complement(1581698..1582711). Also ~2.5kb downstream of var pseudogene PF3D7_1039400 complement(1587152..1588498)
10_RC	1651563	30	GGGATTGGGAATTGCAATATGGGAATTGGG	Ups	PF3D7_1041300	same	-1615	var group B1T
10_RC	1121663	25	GGGTATAAACCTGGGGGGTAAAGGG	Ups	PF3D7_1026800	opposite	-1299	40S ribosomal protein S2 (RPS2) 1122962..1124037
11	22548	30	GGGTTAAGGGTATAACTTTAGGGGTTAGGG	Ups	PF3D7_1100100	same	-1612	var groupB1T
11	934697	14	GGGGGGGGGGGGGG	Ups	PF3D7_1123600	same	-1387	RAP protein, putative
11	969497	18	GGGAAGGGAAGGGAAGGG	Down	PF3D7_1124500	same	800	pyruvate dehydrogenase E1 component subunit alpha (pdhA)
12	985248	25	GGGGTTGGGTTAGGGTCTATGAGGG	Down	PF3D7_1224200	same	900	conserved Plasmodium protein, unknown function
12	1360370	14	GGGGGGGTGGGGGG	Down	PF3D7_1233100	same	800	conserved Plasmodium protein, unknown function. Also 261bp DS of PF3D7_1233200.1
12	1593658	22	GGGGGGGAAGGGGAATGTAGGG	Ups	PF3D7_1238400	opposite	-26	Gene ID not there; now Ups of PF3D7_1238400 complement(1592402..1593632)
12	1989035	22	GGGGGGAGTTGAAATGGGAGGG	In	PF3D7_1248600	same	-	conserved Plasmodium protein, unknown function
12_RC	2215630	31	GGGACAGGGACCTCAAGGGGGACAAGCAGGG	In	PF3D7_1254400	opposite	-	rifin
12_RC	775879	30	GGGATTGGGAATTGCAATATGGGAATTGGG	Ups	PF3D7_1219300	same	-1682	var group B1C
12_RC	21932	33	GGGGGTGTTCTTGGGGTTGGGATGAATGGTGGG	In	PF3D7_1200100	opposite	-	var group B1T
12_RC	20410	32	GGGATCACTATTGTGGGGGTGGTGGGAGTGGG	In	PF3D7_1200100	opposite	-	var group B1T
13_RC	2893969	30	GGGATTGGGGATTTCAATATGGGAATTGGG	Ups	PF3D7_1373500	same	-1656	var group B1T
13_RC	458619	27	GGGTTTATAAAAGGGGGAGGGGGGGGG	Ups	PF3D7_1310400	opposite	-317	conserved Plasmodium protein, unknown function
13_RC	360140	14	GGGGGGGGGGTGGG	Ups	PF3D7_1308100	opposite	-17	CCAAT-binding transcription factor, putative.
13_RC	81572	14	GGGGGGGGGGGGGG	Ups	PF3D7_1301400	opposite	-1200	Plasmodium exported protein (hyp12), unknown function 82718..84018
14	2864652	24	GGGAAAAGGGAAAAGGGAAAAGGG	Down	PF3D7_1469700	same	120	mediator of RNA polymerase II transcription subunit 6, putative 2,863,914..2,864,531
14	2864610	31	GGGAAAAGGGAAAAGGAAAAAGGGAAAAGGG	Down	PF3D7_1469700	same	81	mediator of RNA polymerase II transcription subunit 6, putative 2,863,914..2,864,531
14	2864687	31	GGGAAAAGGGAAAAGGAAAAAGGGAAAAGGG	Down	PF3D7_1469700	same	156	mediator of RNA polymerase II transcription subunit 6, putative 2,863,914..2,864,531
14_RC	11273	30	GGGCACGTCGAGGGAGGAAACGGGAGTGGG	In	PF3D7_1400300	same	-	rifin complement(10974..12117)
