# Supplementary material for: Recombination events among virulence genes in malaria parasites are associated with G-quadruplex-forming DNA motifs
Source: BMC Genomics. 2016 Nov 3;17:859. doi: 10.1186/s12864-016-3183-3 (PMC5093961; doi:10.1186/s12864-016-3183-3)
Supplement: Additional file 3: Table S2. — Recombination breakpoints occurring in P. falciparum 3D7 and Dd2 strains during long-term culture. Experimentally determined breakpoints were collated from Bopp et al. and Claessens et al. [11, 12]. For each breakpoint the following is listed: genomic location in the 3D7 v3 genome assembly (chromosome number and breakpoint start and end co-ordinates on that chromosome), the length of the breakpoint if not mapped to single-base-pair resolution, the type of breakpoint (translocation or indel), whether the recombination event that breakpoint was involved in is var-associated, whether the recombination event that breakpoint was involved in is subtelomeric, which publication the breakpoint data was taken from and which recombination event that breakpoint belongs to. (XLSX 21 kb) [file 12864_2016_3183_MOESM3_ESM.xlsx]

## Sheet: Additional 3
Recombination events in P. falciparum 3D7 genome, mapped in version 3
Chromosome no.	Breakpoint start	Breakpoint end	Breakpoint length	Breakpoint type	Var? as pair	Subtelomeric?	Claessens/Bopp	Pair
5	23887	23897	11	trans	Y	Y	Claessens	1
10	1646966	1646956	11	trans	Y	Y	Claessens	1
5	23899	23909	11	trans	Y	Y	Claessens	2
10	1646954	1646944	11	trans	Y	Y	Claessens	2
5	23891	23891	1	trans	Y	Y	Claessens	3
10	1646917	1646917	1	trans	Y	Y	Claessens	3
4	1177240	1177240	1	trans	Y	Y	Claessens	4
9	1500110	1500110	1	trans	Y	Y	Claessens	4
4	965197	965197	1	trans	Y	N	Claessens	5
4	976149	976149	1	trans	Y	N	Claessens	5
4	964850	964850	1	trans	Y	N	Claessens	6
4	975808	975808	1	trans	Y	N	Claessens	6
4	964582	964582	1	trans	Y	N	Claessens	7
4	975544	975544	1	trans	Y	N	Claessens	7
4	553258	553258	1	trans	Y	N	Claessens	8
4	568750	568750	1	trans	Y	N	Claessens	8
4	552413	552413	1	trans	Y	N	Claessens	9
4	567976	567976	1	trans	Y	N	Claessens	9
4	552324	552324	1	trans	Y	N	Claessens	10
4	567730	567730	1	trans	Y	N	Claessens	10
4	551255	551255	1	trans	Y	N	Claessens	11
4	566780	566780	1	trans	Y	N	Claessens	11
4	550980	550980	1	trans	Y	N	Claessens	12
4	566610	566610	1	trans	Y	N	Claessens	12
4	550924	550922	3	trans	Y	N	Claessens	13
4	566429	566427	3	trans	Y	N	Claessens	13
4	549398	549398	1	trans	Y	N	Claessens	14
4	564623	564623	1	trans	Y	N	Claessens	14
4	569157	569157	1	trans	Y	N	Claessens	15
4	584413	584413	1	trans	Y	N	Claessens	15
4	567786	567786	1	trans	Y	N	Claessens	16
4	583158	583158	1	trans	Y	N	Claessens	16
4	566232	566232	1	trans	Y	N	Claessens	17
4	581730	581730	1	trans	Y	N	Claessens	17
9	1496573	1496573	1	trans	Y	Y	Claessens	18
3	43524	43524	1	trans	Y	Y	Claessens	18
3	33910	33910	1	trans	N	Y	Claessens	19
13	2902901	2902901	1	trans	N	Y	Claessens	19
2	929268	929268	1	trans	N	Y	Claessens	20
4	15671	15671	1	trans	N	Y	Claessens	20
1	11420	11420	1	trans	N	Y	Claessens	21
4	23472	23472	1	trans	N	Y	Claessens	21
11	21169	21169	1	trans	N	Y	Claessens	22
12	13645	13645	1	trans	N	Y	Claessens	22
11	21658	21658	1	trans	N	Y	Claessens	23
12	14515	14515	1	trans	N	Y	Claessens	23
11	22252	22252	1	trans	Y	Y	Claessens	24
12	15075	15075	1	trans	Y	Y	Claessens	24
8	1455493	1455493	1	trans	N	Y	Claessens	25
10	21433	21433	1	trans	N	Y	Claessens	25
11	2009908	2009908	1	trans	N	Y	Claessens	26
9	163	163	1	trans	N	Y	Claessens	26
				trans	N	Y	Claessens	27
10	21429	21429	1	trans	N	Y	Claessens	27
9	1507795	1507795	1	trans	N	Y	Claessens	28
10	19518	19518	1	trans	N	Y	Claessens	28
9	1509383	1509383	1	trans	N	Y	Claessens	29
10	13819	13819	1	trans	N	Y	Claessens	29
9	1511644	1511644	1	trans	N	Y	Claessens	30
10	12651	12651	1	trans	N	Y	Claessens	30
9	13237	13237	1	trans	N	Y	Claessens	31
11	17741	17741	1	trans	N	Y	Claessens	31
4	546190	546190	1	indel	Y	N	Claessens	32
4	561958	561958	1	indel	Y	N	Claessens	32
4	584558	584558	1	indel	Y	N	Claessens	33
4	599718	599718	1	indel	Y	N	Claessens	33
4	965148	965148	1	indel	Y	N	Claessens	34
4	976115	976115	1	indel	Y	N	Claessens	34
4	939168	939168	1	indel	Y	N	Claessens	35
4	962987	962987	1	indel	Y	N	Claessens	35
4	962987	962987	1	indel	Y	N	Claessens	36
4	973813	973813	1	indel	Y	N	Claessens	36
4	939168	939168	1	indel	Y	N	Claessens	37
4	962987	962987	1	indel	Y	N	Claessens	37
12	1707519	1707519	1	indel	Y	N	Claessens	38
12	1723149	1723149	1	indel	Y	N	Claessens	38
12	1707533	1707533	1	indel	Y	N	Claessens	39
12	1723157	1723157	1	indel	Y	N	Claessens	39
12	1707533	1707533	1	indel	Y	N	Claessens	40
12	1723157	1723157	1	indel	Y	N	Claessens	40
11	924	924	1	indel	N	Y	Claessens	41
11	1250	1250	1	indel	N	Y	Claessens	41
1	16581	16581	1	indel	N	Y	Claessens	42
1	23267	23267	1	indel	N	Y	Claessens	42
3	1041553	1041553	1	indel	N	Y	Claessens	43
3	1047537	1047537	1	indel	N	Y	Claessens	43
1	621680	621680	1	indel	N	Y	Claessens	44
1	626803	626803	1	indel	N	Y	Claessens	44
4	603	603	1	indel	Y	Y	Claessens	45
4	38953	38953	1	indel	Y	Y	Claessens	45
3	1062231	1062231	1	indel	N	Y	Claessens	46
3	1063417	1063417	1	indel	N	Y	Claessens	46
3	3325	3325	1	indel	N	Y	Claessens	47
3	11511	11511	1	indel	N	Y	Claessens	47
6	1388892	1388892	1	indel	N	Y	Claessens	48
6	1402885	1402885	1	indel	N	Y	Claessens	48
9	1518289	1518289	1	indel	N	Y	Claessens	49
9	1520633	1520633	1	indel	N	Y	Claessens	49
10	30786	30786	1	trans	Y	Y	Bopp	50
1	27654	31712	1	trans	Y	Y	Bopp	50
2	919405	919405	1	trans	Y	Y	Bopp	51
4	34118	34118	1	trans	Y	Y	Bopp	51
13	27654	27654	1	trans	Y	Y	Bopp	52
6	11820	11820	1	trans	Y	Y	Bopp	52
13	2918309	2918309	1	trans	Y	Y	Bopp	53
9	1501593	1501593	1	trans	Y	Y	Bopp	53
10	1655824	1655824	1	trans	N	Y	Bopp	54
4	1185741	1185741	1	trans	N	Y	Bopp	54
12	2253921	2253921	1	trans	N	Y	Bopp	55
8	13253	13253	1	trans	N	Y	Bopp	55
12	11271	11271	1	trans	N	Y	Bopp	56
2	20763	20763	1	trans	N	Y	Bopp	56
1	27268	27268	1	indel	Y	Y	Bopp	57
1	35969	35969	1	indel	Y	Y	Bopp	57
2	21782	21782	1	indel	Y	Y	Bopp	58
2	27960	27960	1	indel	Y	Y	Bopp	58
2	25240	25240	1	indel	Y	Y	Bopp	59
2	49421	49421	1	indel	Y	Y	Bopp	59
2	25240	25240	1	indel	Y	Y	Bopp	60
2	123082	123082	1	indel	Y	Y	Bopp	60
4	5081	5081	1	indel	Y	Y	Bopp	61
4	33127	33127	1	indel	Y	Y	Bopp	61
4	583829	583829	1	indel	Y	N	Bopp	62
4	584645	584645	1	indel	Y	N	Bopp	62
4	1175149	1175149	1	indel	Y	Y	Bopp	63
4	1196270	1196270	1	indel	Y	Y	Bopp	63
4	1189598	1189598	1	indel	N	Y	Bopp	64
4	1198006	1198006	1	indel	N	Y	Bopp	64
5	1340037	1340037	1	indel	Y	Y	Bopp	65
5	1342949	1342949	1	indel	Y	Y	Bopp	65
6	658	658	1	indel	Y	Y	Bopp	66
6	11662	11662	1	indel	Y	Y	Bopp	66
6	1385503	1385503	1	indel	N	Y	Bopp	67
6	1411705	1411705	1	indel	N	Y	Bopp	67
8	1455928	1455928	1	indel	N	Y	Bopp	68
8	1472624	1472624	1	indel	N	Y	Bopp	68
8	1395999	1395999	1	indel	N	Y	Bopp	69
8	1446116	1446116	1	indel	N	Y	Bopp	69
8	884	884	1	indel	N	Y	Bopp	70
8	13356	13356	1	indel	N	Y	Bopp	70
9	1501710	1501710	1	indel	Y	Y	Bopp	71
9	1539358	1539358	1	indel	Y	Y	Bopp	71
10	759	759	1	indel	N	Y	Bopp	72
10	10169	10169	1	indel	N	Y	Bopp	72
10	1626356	1626356	1	indel	N	Y	Bopp	73
10	1651739	1651739	1	indel	N	Y	Bopp	73
13	24117	24117	1	indel	N	Y	Bopp	74
13	27509	27509	1	indel	N	Y	Bopp	74
13	2914125	2914125	1	indel	N	Y	Bopp	75
13	2922390	2922390	1	indel	N	Y	Bopp	75
Recombination events in 3D7 parent of the P. falciparum 3D7/HB3 cross progeny, mapped in version 3. NB Var-coding events only were recorded in this dataset
Chromosome no.	Breakpoint start	Breakpoint end	Breakpoint length	Breakpoint type	Var? as pair	Subtelomeric?	Claessens/Bopp	Pair
7	519188	519188	1	trans	Y	N	Claessens	76
7	534881	534881	1	trans	Y	N	Claessens	76
7	518854	518854	1	trans	Y	N	Claessens	77
7	534494	534494	1	trans	Y	N	Claessens	77
7	518369	518369	1	trans	Y	N	Claessens	78
7	534051	534051	1	trans	Y	N	Claessens	78
8	21409	21409	1	trans	Y	Y	Claessens	79
11	25211	25211	1	trans	Y	Y	Claessens	79
8	22226	22226	1	trans	Y	Y	Claessens	80
11	26123	26123	1	trans	Y	Y	Claessens	80
8	22870	22870	1	trans	Y	Y	Claessens	81
11	26628	26628	1	trans	Y	Y	Claessens	81
1	29800	29800	1	trans	Y	Y	Claessens	82
2	923379	923379	1	trans	Y	Y	Claessens	82
1	30070	30070	1	trans	Y	Y	Claessens	83
2	923137	923137	1	trans	Y	Y	Claessens	83
1	30325	30325	1	trans	Y	Y	Claessens	84
2	922789	922789	1	trans	Y	Y	Claessens	84
1	30578	30578	1	trans	Y	Y	Claessens	85
2	922649	922649	1	trans	Y	Y	Claessens	85
1	26805	26805	1	trans	Y	Y	Claessens	86
2	920759	920759	1	trans	Y	Y	Claessens	86
12	1706186	1706186	1	trans	Y	N	Claessens	87
12	1721409	1721409	1	trans	Y	N	Claessens	87
Recombination events in P. falciparum Dd2 genome
Chromosome	Breakpoint start	Breakpoint end	Breakpoint length		Var? as pair		Claessens/Bopp
8	429938	429938	1		Y		Claessens
8	433143	433143	1		Y		Claessens
8	428307	428307	1		Y		Claessens
8	429538	429538	1		Y		Claessens
8	429472	429472	1		Y		Claessens
3	23079	23079	1		Y		Claessens
7	522018	522018	1		Y		Claessens
8	445923	445923	1		Y		Claessens
8	447976	447976	1		Y		Claessens
8	444339	444339	1		Y		Claessens
8	445659	445659	1		Y		Claessens
8	445517	445517	1		Y		Claessens
4	525235	525235	1		Y		Claessens
4	524961	524961	1		Y		Claessens
3	1010501	1010501	1		Y		Claessens
7	522473	522473	1		Y		Claessens
7	532125	532125	1		Y		Claessens
Recombination events in Dd2 parent of the P. falciparum Dd2/HB3 cross progeny. NB Var-coding events only were recorded in this dataset.
Chromosome no.	Breakpoint start	Breakpoint end	Breakpoint length		Var? as pair		Claessens/Bopp
8	428466	428466	1		Y		Claessens
8	444415	444415	1		Y		Claessens
8	428720	428720	1		Y		Claessens
8	444746	444746	1		Y		Claessens
8	428942	428947	1		Y		Claessens
8	444931	444936	1		Y		Claessens
8	429120	429120	1		Y		Claessens
8	445124	445124	1		Y		Claessens
8	429644	429644	1		Y		Claessens
8	445720	445720	1		Y		Claessens
8	429880	429880	1		Y		Claessens
8	445878	445878	1		Y		Claessens
8	430215	430215	1		Y		Claessens
8	446294	446294	1		Y		Claessens
8	432117	432130	1		Y		Claessens
8	446942	446955	1		Y		Claessens
8	433453	433453	1		Y		Claessens
8	448220	448220	1		Y		Claessens
8	433736	433736	1		Y		Claessens
8	448602	448602	1		Y		Claessens
8	433751	433760	1		Y		Claessens
8	448570	448579	1		Y		Claessens
8	433763	433772	1		Y		Claessens
8	448582	448591	1		Y		Claessens
11	1964772	1964772	1		Y		Claessens
13	2924243	2924243	1		Y		Claessens
11	1966552	1966552	1		Y		Claessens
2	802568	802568	1		Y		Claessens
11	1966500	1966500	1		Y		Claessens
2	802443	802443	1		Y		Claessens
