# Supplementary material for: Recombination events among virulence genes in malaria parasites are associated with G-quadruplex-forming DNA motifs
Source: BMC Genomics. 2016 Nov 3;17:859. doi: 10.1186/s12864-016-3183-3 (PMC5093961; doi:10.1186/s12864-016-3183-3)
Supplement: Additional file 4: Table S3. — Distances between recombination breakpoints in P. falciparum 3D7 and their nearest PQS. Recombination breakpoints and PQSs shown here are detailed in Additional file 1: Table S1 and Additional file 2: Table S2 respectively. (XLSX 16 kb) [file 12864_2016_3183_MOESM4_ESM.xlsx]

## Sheet: Additional 4
Breakpoints in P. falciparum 3D7: distances from nearest PQS							Breakpoints in P. falciparum Dd2: : distances from nearest PQS
Chromosome	Breakpoint start	Breakpoint end	Nearest PQS start	Nearest PQS end	Distance to PQS		Chromosome	Breakpoint start	Breakpoint end	Nearest PQS start	Nearest PQS end	Distance to PQS
5	23887	23897	348690	348721	324803		8	429938	429938	142208	142229	287709
10	1646966	1646956	1646316	1646346	620		8	433143	433143	142208	142229	290914
5	23899	23909	348690	348721	324791		8	428307	428307	142208	142229	286078
10	1646954	1646944	1646316	1646346	608		8	429538	429538	142208	142229	287309
5	23891	23891	348690	348721	324799		8	429472	429472	142208	142229	287243
10	1646917	1646917	1646316	1646346	571		3	23079	23079	20719	20748	2331
4	1177240	1177240	1181830	1181860	4590		7	522018	522018	520759	520791	1227
9	1500110	1500110	1498055	1498083	2027		8	445923	445923	142208	142229	303694
4	965197	965197	962249	962279	2918		8	447976	447976	142208	142229	305747
4	976149	976149	962249	962279	13870		8	444339	444339	142208	142229	302110
4	964850	964850	962249	962279	2571		8	445659	445659	142208	142229	303430
4	975808	975808	962249	962279	13529		8	445517	445517	142208	142229	303288
4	964582	964582	962249	962279	2303		4	525235	525235	7276	7295	517940
4	975544	975544	962249	962279	13265		4	524961	524961	7276	7295	517666
4	553258	553258	950226	950256	396968		3	1010501	23453	203582	203602	806899
4	568750	568750	950226	950256	381476		7	522473	522473	520759	520791	1682
4	552413	552413	950226	950256	397813		7	532125	532125	534388	534419	2263
4	567976	567976	950226	950256	382250		8	433419	433444	142208	142229	291190
4	552324	552324	950226	950256	397902		8	448229	448254	142208	142229	306000
4	567730	567730	950226	950256	382496		8	428466	428466	142208	142229	286237
4	551255	551255	950226	950256	398971		8	444415	444415	142208	142229	302186
4	566780	566780	950226	950256	383446		8	428720	428720	142208	142229	286491
4	550980	550980	950226	950256	399246		8	444746	444746	142208	142229	302517
4	566610	566610	950226	950256	383616		8	428942	428947	142208	142229	286713
4	550924	550922	950226	950256	399302		8	444931	444936	142208	142229	302702
4	566429	566427	950226	950256	383797		8	429120	429120	142208	142229	286891
4	549398	549398	950226	950256	400828		8	445124	445124	142208	142229	302895
4	564623	564623	950226	950256	385603		8	429644	429644	142208	142229	287415
4	569157	569157	950226	950256	381069		8	445720	445720	142208	142229	303491
4	584413	584413	950226	950256	365813		8	429880	429880	142208	142229	287651
4	567786	567786	950226	950256	382440		8	445878	445878	142208	142229	303649
4	583158	583158	950226	950256	367068		8	430215	430215	142208	142229	287986
4	566232	566232	950226	950256	383994		8	446294	446294	142208	142229	304065
4	581730	581730	950226	950256	368496		8	432117	432130	142208	142229	289888
9	1496573	1496573	1498055	1498083	1482		8	446942	446955	142208	142229	304713
3	43524	43524	35313	35343	8181		8	433453	433453	142208	142229	291224
3	33910	33910	35313	35343	1403		8	448220	448220	142208	142229	305991
13	2902901	2902901	2893969	2893999	8902		8	433736	433736	142208	142229	291507
2	929268	929268	925251	925281	3987		8	448602	448602	142208	142229	306373
4	15671	15671	49562	49577	33891		8	433751	433760	142208	142229	291522
1	11420	11420	27840	27870	16420		8	448570	448579	142208	142229	306341
4	23472	23472	49562	49577	26090		8	433763	433772	142208	142229	291534
11	21169	21169	22548	22578	1379		8	448582	448591	142208	142229	306353
12	13645	13645	20410	20442	6765		11	1964772	1964772	1985946	1985973	21174
11	21658	21658	22548	22578	890		13	2924243	2924243	471549	471575	2452668
12	14515	14515	20410	20442	5895		11	1966552	1966552	1985946	1985973	19394
11	22252	22252	22548	22578	296		2	802568	802568	805076	805105	2508
12	15075	15075	20410	20442	5335		11	1966500	1966500	1985946	1985973	19446
8	1455493	1455493	1465091	1465119	9598		2	802443	802443	805076	805105	2633
10	21433	21433	768186	768206	746753
11	2009908	2009908	969497	969515	1040393
9	163	163	18452	18482	18289
10	21429	21429	768186	768206	746757
9	1507795	1507795	1498055	1498083	9712
10	19518	19518	768186	768206	748668
9	1509383	1509383	1498055	1498083	11300
10	13819	13819	768186	768206	754367
9	1511644	1511644	1498055	1498083	13561
10	12651	12651	768186	768206	755535
9	13237	13237	18452	18482	5215
11	17741	17741	22548	22578	4807
4	546190	546190	950226	950256	404036
4	561958	561958	950226	950256	388268
4	584558	584558	950226	950256	365668
4	599718	599718	950226	950256	350508
4	965148	965148	962249	962279	2869
4	976115	976115	962249	962279	13836
4	939168	939168	950226	950256	11058
4	962987	962987	962249	962279	708
4	962987	962987	962249	962279	708
4	973813	973813	962249	962279	11534
4	939168	939168	950226	950256	11058
4	962987	962987	962249	962279	708
12	1707519	1707519	1593658	1593680	113839
12	1723149	1723149	1593658	1593680	129469
12	1707533	1707533	1593658	1593680	113853
12	1723157	1723157	1593658	1593680	129477
12	1707533	1707533	1593658	1593680	113853
12	1723157	1723157	1593658	1593680	129477
11	924	924	22548	22578	21624
11	1250	1250	22548	22578	21298
1	16581	16581	27840	27870	11259
1	23267	23267	27840	27870	4573
3	1041553	1041553	1039895	1039925	1628
3	1047537	1047537	1039895	1039925	7612
1	621680	621680	616572	616602	5078
1	626803	626803	616572	616602	10201
4	603	603	49562	49577	48959
4	38953	38953	49562	49577	10609
3	1062231	1062231	1039895	1039925	22306
3	1063417	1063417	1039895	1039925	23492
3	3325	3325	9594	9622	6269
3	11511	11511	9594	9622	1889
6	1388892	1388892	1384213	1384243	4649
6	1402885	1402885	1384213	1384243	18642
9	1518289	1518289	1498055	1498083	20206
9	1520633	1520633	1498055	1498083	22550
10	30786	30786	768186	768206	737400
1	27654	31712	27840	27870	186
2	919405	919405	925251	925281	5846
4	34118	34118	49562	49577	15444
13	27654	27654	81572	81586	53918
6	11820	11820	10823	10856	964
13	2918309	2918309	2893969	2893999	24310
9	1501593	1501593	1498055	1498083	3510
10	1655824	1655824	1651563	1651593	4231
4	1185741	1185741	1181830	1181860	3881
12	2253921	2253921	2215630	2215661	38260
8	13253	13253	19707	19737	6454
12	11271	11271	20410	20442	9139
2	20763	20763	224812	224832	204049
1	27268	27268	27840	27870	572
1	35969	35969	27840	27870	8099
2	21782	21782	224812	224832	203030
2	27960	27960	224812	224832	196852
2	25240	25240	224812	224832	199572
2	49421	49421	224812	224832	175391
2	25240	25240	224812	224832	199572
2	123082	123082	224812	224832	101730
4	5081	5081	49562	49577	44481
4	33127	33127	49562	49577	16435
4	583829	583829	950226	950256	366397
4	584645	584645	950226	950256	365581
4	1175149	1175149	1181830	1181860	6681
4	1196270	1196270	1181830	1181860	14410
4	1189598	1189598	1181830	1181860	7738
4	1198006	1198006	1181830	1181860	16146
5	1340037	1340037	1134893	1134913	205124
5	1342949	1342949	1134893	1134913	208036
6	658	658	10823	10856	10165
6	11662	11662	10823	10856	806
6	1385503	1385503	1384213	1384243	1260
6	1411705	1411705	1384213	1384243	27462
8	1455928	1455928	1465091	1465119	9163
8	1472624	1472624	1465091	1465119	7505
8	1395999	1395999	1353315	1353329	42670
8	1446116	1446116	1445078	1445108	1008
8	884	884	19707	19737	18823
8	13356	13356	19707	19737	6351
9	1501710	1501710	1498055	1498083	3627
9	1539358	1539358	1498055	1498083	41275
10	759	759	768186	768206	767427
10	10169	10169	768186	768206	758017
10	1626356	1626356	1646316	1646346	19960
10	1651739	1651739	1651563	1651593	146
13	24117	24117	81572	81586	57455
13	27509	27509	81572	81586	54063
13	2914125	2914125	2893969	2893999	20126
13	2922390	2922390	2893969	2893999	28391
7	519188	519188	704510	704543	185322
7	534881	534881	704510	704543	169629
7	518854	518854	704510	704543	185656
7	534494	534494	704510	704543	170016
7	518369	518369	704510	704543	186141
7	534051	534051	704510	704543	170459
8	21409	21409	19707	19737	1672
11	25211	25211	22548	22578	2633
8	22226	22226	19707	19737	2489
11	26123	26123	22548	22578	3545
8	22870	22870	19707	19737	3133
11	26628	26628	22548	22578	4050
1	29800	29800	27840	27870	1930
2	923379	923379	925251	925281	1872
1	30070	30070	27840	27870	2200
2	923137	923137	925251	925281	2114
1	30325	30325	27840	27870	2455
2	922789	922789	925251	925281	2462
1	30578	30578	27840	27870	2708
2	922649	922649	925251	925281	2602
1	26805	26805	27840	27870	1035
2	920759	920759	925251	925281	4492
12	1706186	1706186	1593658	1593680	112506
12	1721409	1721409	1593658	1593680	127729
