# Supplementary material for: Recombination events among virulence genes in malaria parasites are associated with G-quadruplex-forming DNA motifs
Source: BMC Genomics. 2016 Nov 3;17:859. doi: 10.1186/s12864-016-3183-3 (PMC5093961; doi:10.1186/s12864-016-3183-3)
Supplement: Additional file 5: Table S4. — Putative G-quadruplex-forming sequences in the P. falciparum Dd2 genome. Genome searched using ‘QGRS Mapper’ [35] with the parameters G3 N(0–11) G3 N(0–11) G3 N(0–11) G3 [17]. (XLSX 18 kb) [file 12864_2016_3183_MOESM5_ESM.xlsx]

## Sheet: Additional 5
PQS in P. falciparum Dd2 genome
Chromosome	Sequence strand (top/bottom)	Location start	PQS Length	Location end	PQS	G-Score	Coding?	Var?	Strand (PQS in relation to gene/nearest gene)	Coding, upstream or downstream (nearest gene)?	var UPS (from [32], Rask 2010)	Distance from nearest gene	Flanking genes (nearest) (or containing gene)	Gene start	Gene end	Flanking genes (2nd nearest)	Notes
1	Top	31660	30	31689	GGGTTCAGGGGCTTTGGGGGTTTCTTCGGG	46	Y	Y	Opposite	In		n/a	PFDd2_000005800.1 PFDd2_000005800 erythrocyte membrane protein 1, PfEMP1 29541:39741 reverse	29541	39741	n/a
1	Top	572557	30	572586	GGGTGTGGGGGGTGTAGGAGTAAGGGGGG	38	Y	Y	Same	In		n/a	PFDd2_000019700.1 PFDd2_000019700 erythrocyte membrane protein 1, PfEMP1 569431:579166 forward	569431	579166	n/a
1	Bottom	21740	33	21772	GGGTTGGGGCTTGTTTGGGGGTAAGAGTTCGGG	42	Y	Y	Opposite	In		n/a	PFDd2_000005600.1 PFDd2_000005600 erythrocyte membrane protein 1, PfEMP1 16661:24157 forward	16661	24157	n/a
2	Top	593688	14	593701	GGGAGGGGGGGGGG	47	N	N	Opposite	ups		756	PFDd2_000034200.1 PFDd2_000034200 conserved Plasmodium membrane protein, unknown function 589603:592932 reverse	589603	592932	PFDd2_000034300.1 PFDd2_000034300 conserved Plasmodium protein, unknown function 594597:596273 forward
2	Bottom	118706	20	118725	GGGTAAGGGTAGGGAAAGGG	47	Y	N	Opposite	In		n/a	PFDd2_000023200.1 PFDd2_000023200 PCI domain-containing protein, putative 117372:118745 forward	117372	118745	n/a
2	Bottom	591758	30	591787	GGGTAAAACGGGTAAAACGGGTAAAACGGG	48	Y	N	Same	In		n/a	PFDd2_000034200.1 PFDd2_000034200 conserved Plasmodium membrane protein, unknown function 589603:592932 reverse	589603	592932	n/a
2	Bottom	805076	30	805105	GGGATTGGGGATTTCAATATGGGAATTGGG	42	N	Y	Same	ups	B1	1699	PFDd2_000039600.1 PFDd2_000039600 erythrocyte membrane protein 1, PfEMP1 791867:803377 reverse	791867	803377	n/a	No second flanking gene as no ORF annotated 3' of the PQS
2	Bottom	852282	28	852309	GGGTACAAAAGGGACGGGTTTTTGCGGG	43	N	Y	Same	ups	B1	48905	PFDd2_000039600.1 PFDd2_000039600 erythrocyte membrane protein 1, PfEMP1 791867:803377 reverse	791867	803377	n/a	No second flanking gene as no ORF annotated 3' of the PQS
3	Top	6334	28	6361	GGGCGTTTTTGGGCAGGGAAAACATGGG	43	N	Y	Same	ups	B1	16135	PFDd2_000041600.1 PFDd2_000041600 erythrocyte membrane protein 1, PfEMP1 22469:29986 forward	22469	29986	n/a	No second flanking gene as no ORF annotated 5' of the PQS
3	Top	20719	30	20748	GGGTTAAGGGTATAACTTTAGGGGTTAGGG	42	N	Y	Same	ups	B1	1750	PFDd2_000041600.1 PFDd2_000041600 erythrocyte membrane protein 1, PfEMP1 22469:29986 forward	22469	29986	n/a	No second flanking gene as no ORF annotated 5' of the PQS
3	Bottom	203582	21	203602	GGGGAAATGGGGAGGGGGGGG	68	N	N	Same	ups		622	PFDd2_000045800.1 CSP circumsporozoite (CS) protein 201674:202960 reverse	201674	202960	PFDd2_000045900.1 PFDd2_000045900 conserved Plasmodium protein, unknown function 204604:206225 reverse
4	Top	7276	20	7295	GGGGGGTTGGTTGGGTTGGG	42	Y	Y	Opposite	In		n/a	PFDd2_000066900.1 PFDd2_000066900 erythrocyte membrane protein 1, PfEMP1 3483:14910 reverse	3483	14910	n/a
5	Top	1033801	25	1033825	GGGGGGATATTCAAGGGGTTGAGGG	40	Y	N	Same	In		n/a	PFDd2_000118200.1 PFDd2_000118200 tRNA-YW synthesizing protein, putative 1032246:1035257 forward	1032246	1035257	n/a
5	Top	1140562	20	1140581	GGGGGGGGGGGGGGAAGGGG	71	N	N	Opposite	ups		38	PFDd2_000120500.1 USP14 ubiquitin carboxyl-terminal hydrolase 14, putative 1138585:1140524 reverse	1138585	1140524	PFDd2_000120600.1 METAP1a methionine aminopeptidase 1a, putative 1141640:1143536 reverse
5	Bottom	353882	31	353912	GGGTATCCTAATAGGGGGGAAAAGTAATGGG	38	Y	N	Same	In		n/a	PFDd2_000101900.1 RCC1 guanidine nucleotide exchange factor 352429:360209 reverse	352429	360209	n/a
5	Bottom	1406749	30	1406778	GGGATTGGGAATTGCAATATGGGAATTGGG	40	N	Y	Same	ups	B1		PFDd2_000127700.1 PFDd2_000127700 erythrocyte membrane protein 1, PfEMP1 360209:1405083 reverse	360209	1405083	n/a	No second flanking gene as no ORF annotated 3' of the PQS
6	Top	1310172	28	1310199	GGGTGTTGGGGAGGATGGGTCTTCTGGG	47	Y	Y	Opposite	In		n/a	PFDd2_000161400.1 PFDd2_000161400 erythrocyte membrane protein 1, PfEMP1 1307393:1316072 reverse	1307393	1316072	n/a
6	Bottom	1351772	28	1351799	GGGTACAAAAGGGATGGGTTTTTGCGGG	43	N	Y	Same	ups	B1	35700	PFDd2_000161400.1 PFDd2_000161400 erythrocyte membrane protein 1, PfEMP1 1307393:1316072 reverse	1307393	1316072	n/a	No second flanking gene as no ORF annotated 3' of the PQS
7	Top	8346	30	8375	GGGTTAAGGGTATAACTTTAGGGGTTAGGG	42	N	Y	Same	ups	B1	1830	PFDd2_000163400.1 PFDd2_000163400 erythrocyte membrane protein 1, PfEMP1 10176:19272 forward	10176	19272	n/a	No second flanking gene as no ORF annotated 5' of the PQS
7	Top	13334	33	13366	GGGAGTTGCACCGGGAGTTGGGATAGCACCGGG	43	Y	Y	Same	In		n/a	PFDd2_000163400.1 PFDd2_000163400 erythrocyte membrane protein 1, PfEMP1 10176:19272 forward	10176	19272	n/a
7	Top	520759	33	520791	GGGTATAACAGCGGGGTGCGATAAGTCGGGGGG	37	Y	Y	Opposite	In		n/a	PFDd2_000174200.1 PFDd2_000174200 erythrocyte membrane protein 1, PfEMP1 518207:527277 reverse	518207	527277	n/a
7	Top	665070	33	665102	GGGATAGAGATAGGGATAGGGAGAGAGATAGGG	42	Y	N	Same	In		n/a	PFDd2_000177500.1 PFDd2_000177500 RNA-binding protein, putative 663782:667183 forward	663782	667183	n/a
7	Top	1034756	32	1034787	GGGAACCGTGTACAGGGCAGTTATAGGGGGGG	38	N	N	Opposite	ups		860	PFDd2_000186700.1 PFDd2_000186700 conserved Plasmodium protein, unknown function 1031366:1033896 reverse	1031366	1033896	PFDd2_000186800.1 PFDd2_000186800 conserved Plasmodium protein, unknown function 1038175:1039225 forward
7	Top	1280426	21	1280446	GGGAAAGGGAAAGGGAAAGGG	48	Y	N	Same	In		n/a	PFDd2_000191900.1 PFDd2_000191900 Plasmodium exported protein, unknown function 1279455:1280540 forward	1279455	1280540	n/a
7	Bottom	534388	32	534419	GGGAAGGGTATACAGGAAGGGTACAACTAGGG	40	Y	Y	Same	In		n/a	PFDd2_000174300.1 PFDd2_000174300 erythrocyte membrane protein 1, PfEMP1 528704:538599 reverse	528704	538599	n/a
7	Bottom	546957	31	546987	GGGATTTGGGTGCTGGACGGGGGCGGCCGGG	44	Y	Y	Opposite	In		n/a	PFDd2_000174400.1 PFDd2_000174400 erythrocyte membrane protein 1, PfEMP1 540461:549472 forward	540461	549472	n/a
7	Bottom	1367857	31	1367887	GGGATTTGGGTGCTGGACGGGGGCGGCCGGG	44	Y	Y	Opposite	In		n/a	PFDd2_000193700.1 PFDd2_000193700 erythrocyte membrane protein 1, PfEMP1 1362942:1372611 forward	1362942	1372611	n/a
7	Bottom	1400558	28	1400585	GGGTACAAAAGGGATGGGTTTTTGCGGG	43	N	Y	Same	ups	B1	19131	PFDd2_000193800.1 PFDd2_000193800 erythrocyte membrane protein 1, PfEMP1 1373750:1381427 reverse	1373750	1381427	n/a
8	Top	29953	30	29982	GGGTTAAGGGTATAACTTTAGGGGTTAGGG	42	N	Y	Same	ups	B1	1775	PFDd2_000194900.1 PFDd2_000194900 erythrocyte membrane protein 1, PfEMP1 31728:42695 forward	31728	42695	n/a	No second flanking gene as no ORF annotated 5' of the PQS
8	Top	1275747	20	1275766	GGGTGTGGGGGGTACTAGGG	43	N	N	Same	down		6923	PFDd2_000223700.1 ETRAMP8 early transcribed membrane protein 8 1268312:1268824 forward	1268312	1268824	PFDd2_000224000.1 SIAP2 sporozoite invasion-associated protein 2 1289867:1291033 reverse	rRNA gene annotated is actually 2nd closest gene to PQS but have not listed this. OK?
8	Top	1278460	27	1278486	GGGTTAGGGTTTAAATTAGGGTTAGGG	42	N	N	Same	down		9636	PFDd2_000223700.1 ETRAMP8 early transcribed membrane protein 8 1268312:1268824 forward	1268312	1268824	PFDd2_000224000.1 SIAP2 sporozoite invasion-associated protein 2 1289867:1291033 reverse	rRNA gene annotated is actually 2nd closest gene to PQS but have not listed this. OK?
8	Top	1278529	28	1278556	GGGTTAGGGTTTAATATTAGGGTTAGGG	41	N	N	Same	down		9705	PFDd2_000223700.1 ETRAMP8 early transcribed membrane protein 8 1268312:1268824 forward	1268312	1268824	PFDd2_000224000.1 SIAP2 sporozoite invasion-associated protein 2 1289867:1291033 reverse	rRNA gene annotated is actually 2nd closest gene to PQS but have not listed this. OK?
8	Top	1278567	28	1278594	GGGTTAGGGTTTAATATTAGGGTTAGGG	41	N	N	Same	down		9743	PFDd2_000223700.1 ETRAMP8 early transcribed membrane protein 8 1268312:1268824 forward	1268312	1268824	PFDd2_000224000.1 SIAP2 sporozoite invasion-associated protein 2 1289867:1291033 reverse	rRNA gene annotated is actually 2nd closest gene to PQS but have not listed this. OK?
8	Top	1278605	28	1278632	GGGTTAGGGTTTAATATTAGGGTTAGGG	41	N	N	Same	down		9781	PFDd2_000223700.1 ETRAMP8 early transcribed membrane protein 8 1268312:1268824 forward	1268312	1268824	PFDd2_000224000.1 SIAP2 sporozoite invasion-associated protein 2 1289867:1291033 reverse	rRNA gene annotated is actually 2nd closest gene to PQS but have not listed this. OK?
8	Top	1278643	28	1278670	GGGTTAGGGTTTAATATTAGGGTTAGGG	41	N	N	Same	down		9819	PFDd2_000223700.1 ETRAMP8 early transcribed membrane protein 8 1268312:1268824 forward	1268312	1268824	PFDd2_000224000.1 SIAP2 sporozoite invasion-associated protein 2 1289867:1291033 reverse	rRNA gene annotated is actually 2nd closest gene to PQS but have not listed this. OK?
8	Top	1278681	28	1278708	GGGTTAGGGTTTAATATTAGGGTTAGGG	41	N	N	Same	down		9857	PFDd2_000223700.1 ETRAMP8 early transcribed membrane protein 8 1268312:1268824 forward	1268312	1268824	PFDd2_000224000.1 SIAP2 sporozoite invasion-associated protein 2 1289867:1291033 reverse	rRNA gene annotated is actually 2nd closest gene to PQS but have not listed this. OK?
8	Top	1278738	28	1278765	GGGTTAGGGTTTAATATTAGGGTTAGGG	41	N	N	Same	down		9914	PFDd2_000223700.1 ETRAMP8 early transcribed membrane protein 8 1268312:1268824 forward	1268312	1268824	PFDd2_000224000.1 SIAP2 sporozoite invasion-associated protein 2 1289867:1291033 reverse	rRNA gene annotated is actually 2nd closest gene to PQS but have not listed this. OK?
8	Top	1278776	28	1278803	GGGTTAGGGTTTAATATTAGGGTTAGGG	41	N	N	Same	down		9952	PFDd2_000223700.1 ETRAMP8 early transcribed membrane protein 8 1268312:1268824 forward	1268312	1268824	PFDd2_000224000.1 SIAP2 sporozoite invasion-associated protein 2 1289867:1291033 reverse	rRNA gene annotated is actually 2nd closest gene to PQS but have not listed this. OK?
8	Top	1278814	28	1278841	GGGTTAGGGTTTAATATTAGGGTTAGGG	41	N	N	Same	down		9990	PFDd2_000223700.1 ETRAMP8 early transcribed membrane protein 8 1268312:1268824 forward	1268312	1268824	PFDd2_000224000.1 SIAP2 sporozoite invasion-associated protein 2 1289867:1291033 reverse	rRNA gene annotated is actually 2nd closest gene to PQS but have not listed this. OK?
8	Top	1278852	28	1278879	GGGTTAGGGTTTAATATTAGGGTTAGGG	41	N	N	Same	down		10028	PFDd2_000223700.1 ETRAMP8 early transcribed membrane protein 8 1268312:1268824 forward	1268312	1268824	PFDd2_000224000.1 SIAP2 sporozoite invasion-associated protein 2 1289867:1291033 reverse	rRNA gene annotated is actually 2nd closest gene to PQS but have not listed this. OK?
8	Bottom	142208	22	142229	GGGTTGGGGGGTTTTAAAAGGG	40	N	N	Opposite	ups		1247	PFDd2_000196700.1 GDH3 glutamate dehydrogenase, putative 143455:147648 forward	143455	147648	PFDd2_000196600.1 PFDd2_000196600 conserved Plasmodium protein, unknown function 126074:140212 forward
9	Bottom	1341473	18	1341490	GGGATTTGGGAGGGGGGG	45	N	N	Opposite	ups		40	PFDd2_000260900.1 ApiAP2 transcription factor with AP2 domain(s), putative 1341513:1342151 forward	1341513	1342151	PFDd2_000260800.1 PFDd2_000260800 conserved Plasmodium protein, unknown function 1339794:1340231 forward
10	Top	743073	20	743092	GGGGGGGAAGGGAGGTAGGG	44	Y	N	Opposite	In		n/a	PFDd2_000283500.1 PFDd2_000283500 conserved Plasmodium protein, unknown function 741058:746761 reverse	741058	746761	n/a
10	Top	1234190	29	1234218	GGGGATTGGGTTGATGGGAAAATGCAGGG	44	Y	N	Same	In		n/a	PFDd2_000295200.1 MORN1 MORN repeat-containing protein 1 1233734:1234828 forward	1233734	1234828	n/a
10	Top	1631838	33	1631870	GGGCTTGAGAATGGGGGTTTGTTCGGGGTTGGG	42	Y	Y	Opposite	In		n/a	PFDd2_000304500.1 PFDd2_000304500 erythrocyte membrane protein 1, PfEMP1 1629474:1636949 reverse	1629474	1636949	n/a
10	Bottom	695554	22	695575	GGGTAAGGGTAAGGGTAAAGGG	47	N	N	Opposite	ups		62	PFDd2_000282400.1 PFDd2_000282400 conserved Plasmodium protein, unknown function 695616:696464 forward	695616	696464	PFDd2_000282300.1 PFDd2_000282300 tRNA pseudouridine synthase, putative 693510:695192 forward
10	Bottom	875645	22	875666	GGGGTAGGGGTAGGGGTAGGGG	72	Y	N	Same	In		n/a	PFDd2_000286100.1 SEA1 schizont egress antigen-1 871595:878438 reverse	871595	878438	n/a
10	Bottom	1097988	25	1098012	GGGTATAAACCTGGGGGGTAAAGGG	39	N	N	Opposite	ups		1294	PFDd2_000290800.1 RPS2 40S ribosomal protein S2 1099282:1100381 forward	1099282	1100381	PFDd2_000290700.1 PFDd2_000290700 conserved Plasmodium protein, unknown function 1089758:1094911 reverse
10	Bottom	1654574	28	1654601	GGGTACAAAAGGGATGGGTTTTTGCGGG	43	N	Y	Same	ups	B1	17625	PFDd2_000304500.1 PFDd2_000304500 erythrocyte membrane protein 1, PfEMP1 1629474:1636949 reverse	1629474	1636949	n/a
11	Bottom	1985946	28	1985973	GGGTACAAAAGGGATGGGTTTTTGCGGG	43	N	Y	Same	ups	B1	18536	PFDd2_000352900.1 PFDd2_000352900 erythrocyte membrane protein 1, PfEMP1 1959663:1967410 reverse	1959663	1967410	n/a	No second flanking gene as no ORF annotated 3' of the PQS
12	Top	971491	25	971515	GGGGTTGGGTTAGGGTCTATGAGGG	44	N	N	Same	down		765	PFDd2_000377900.1 PFDd2_000377900 BRO1 domain-containing protein, putative 967546:970726 forward	967546	970726	PFDd2_000378000.1 PABP polyadenylate-binding protein, putative 974850:977477 forward
12	Top	1344424	14	1344437	GGGGGGGTGGGGGG	47	N	N	Opposite	down		258	PFDd2_000386800.1 PFDd2_000386800 conserved Plasmodium protein, unknown function 1344682:1354640 reverse	1344682	1354640	PFDd2_000386700.1 PFDd2_000386700 conserved protein, unknown function 1343253:1343660 forward
12	Top	1576630	21	1576650	GGGGGGAAGGGGAATGTAGGG	42	N	N	Opposite	ups		26	PFDd2_000391900.1 PFDd2_000391900 conserved Plasmodium protein, unknown function 1575348:1576604 reverse	1575348	1576604	PFDd2_000392000.1 PFDd2_000392000 conserved Plasmodium protein, unknown function 1577806:1583268 forward
12	Top	1991086	22	1991107	GGGGGGAGTTGAAATGGGAGGG	39	Y	N	Same	In		n/a	PFDd2_000402000.1 PFDd2_000402000 conserved Plasmodium protein, unknown function 1990289:1992797 forward	1990289	1992797	n/a
12	Bottom	751845	30	751874	GGGATTGGGAATTGCAATATGGGAATTGGG	40	N	Y	Same	down		483	PFDd2_000372800.1 PFDd2_000372800 erythrocyte membrane protein 1 (PfEMP1), pseudogene 752328:755712 reverse	752328	755712	PFDd2_000372600.1 PFDd2_000372600 erythrocyte membrane protein 1, PfEMP1 742849:750060 reverse
12	Bottom	1680309	29	1680337	GGGTCTTGGAGGGTTGGGGGGAGTCGGGG	46	Y	Y	Opposite	In		n/a	PFDd2_000393800.1 PFDd2_000393800 erythrocyte membrane protein 1, PfEMP1 1676770:1684591 forward	1676770	1684591	n/a
12	Bottom	1711933	33	1711965	GGGGTTGGTGGGGCGCTGCTGGGTACCCTTGGG	48	Y	Y	Opposite	In		n/a	PFDd2_000394200.1 PFDd2_000394200 erythrocyte membrane protein 1, PfEMP1 1706536:1714290 forward	1706536	1714290	n/a	No second flanking gene as no ORF annotated 5' of the PQS
13	Top	34855	30	34884	GGGTTAAGGGTATAACTTTAGGGGTTAGGG	42	N	Y	Same	ups	B1	1657	PFDd2_000407500.1 PFDd2_000407500 erythrocyte membrane protein 1, PfEMP1 36512:45875 forward	36512	45875	n/a
13	Bottom	471549	27	471575	GGGTTTATAAAAGGGGGAGGGGGGGGG	42	N	N	Opposite	ups		349	PFDd2_000417800.1 PFDd2_000417800 conserved Plasmodium protein, unknown function 471898:475287 forward	471898	475287	PFDd2_000417700.1 PFDd2_000417700 zinc finger protein, putative 468732:469475 reverse
14	Top	2842949	31	2842979	GGGAAAAGGGAAAAGGAAAAAGGGAAAAGGG	41	N	N	Same	down		91	PFDd2_000547800.1 PFDd2_000547800 mediator of RNA polymerase II transcription subunit 6, putative 2842241:2842858 forward	2842241	2842858	PFDd2_000547900.1 PFDd2_000547900 conserved Plasmodium protein, unknown function 2843338:2844583 reverse
14	Top	2843012	31	2843042	GGGAAAAGGAAAAAGGGAAAAGGGAAAAGGG	41	N	N	Same	down		154	PFDd2_000547800.1 PFDd2_000547800 mediator of RNA polymerase II transcription subunit 6, putative 2842241:2842858 forward	2842241	2842858	PFDd2_000547900.1 PFDd2_000547900 conserved Plasmodium protein, unknown function 2843338:2844583 reverse
