# Supplementary material for: Recombination events among virulence genes in malaria parasites are associated with G-quadruplex-forming DNA motifs
Source: BMC Genomics. 2016 Nov 3;17:859. doi: 10.1186/s12864-016-3183-3 (PMC5093961; doi:10.1186/s12864-016-3183-3)
Supplement: Additional file 7: Table S5. — Putative G-quadruplex-forming sequences in the P. reichenowi CDC genome. Genome searched using ‘QGRS Mapper’ [35] with the parameters G3 N(0–11) G3 N(0–11) G3 N(0–11) G3 [17]. (XLSX 16 kb) [file 12864_2016_3183_MOESM7_ESM.xlsx]

## Sheet: Additional 7
PQS in P. reichenowi CDC genome
Chromosome	Location	PQS Length	PQS	Coding, upsteam or downstream?	Var gene?	Strand (cf gene or nearest gene)	Distance from nearest gene	Nearest gene ID and annotation
2_RC	161471	20	GGGGAAGGGTAGGGAAAGGG	In	-	opposite	-	PRCDC_0204500 (conserved Plasmodium protein, unknown function) 160137..161510
3	80349	31	GGGTTCAGGGCTTAGGGTTTGGTAATTAGGG	down	-		1899	PRCDC_0301600 (stevor,PIR protein) 77424..78450
3	80468	31	GGGTTCAGGGCTTAGGGTTTGGTAATTAGGG	down	-		2018	PRCDC_0301600 (stevor,PIR protein) 77424..78450
3	80623	31	GGGTTTAGGGTTTAGCAACTAGGGTTTAGGG	down	-		2173	PRCDC_0301600 (stevor,PIR protein) 77424..78450
3	80714	31	GGGTTTAGGGTTTAGGGTTTAGCACCTAGGG	down	-		2264	PRCDC_0301600 (stevor,PIR protein) 77424..78450
3_RC	174460	20	GGGAAATGGGGAAGGGGGGG	ups	-	same	617	PRCDC_0303900 (circumsporozoite (CS) protein (CSP) complement(172677..173843)
4	7423	27	GGGACAGGGGAGAGGTTGGGGAGAGGG	In	Y		-	PRCDC_0400100 erythrocyte membrane protein 1, EMP1 (VAR) complement(884..11960)
4	479895	24	GGGGGGTTGGGGTTTCGTCGTGGG	In	Y		-	PRCDC_0410000 erythrocyte membrane protein 1, EMP1, pseudogene (VAR) complement(477489...485179)
4	528127	32	GGGCGGGGGTTTTATCCACTGGGGGTTTTGGG	In	Y		-	PRCDC_0410900 erythrocyte membrane protein 1, EMP1 (VAR) complement(521659..533668)
4	873711	25	GGGGAGGGTGACAGGTTTTGGGGGG	In	Y		-	PRCDC_0418400 erythrocyte membrane protein 1, EMP1, pseudogene (VAR) complement(868585..877455)
4	884870	33	GGGTAACGGTTGTGGGGGAGGAGGGTTATCGGG	In	Y		-	PRCDC_0418500 erythrocyte membrane protein 1, EMP1 (VAR) complement(882433..892732)
7	462033	18	GGGGCCGGGGCTGGGGGG	In	Y		-	PRCDC_0710100 erythrocyte membrane protein 1, EMP1 (VAR) complement(458084..469162)
7	465505	24	GGGTGTTCGAGGCGGGGGGGGGGG	In	Y		-	PRCDC_0710100 erythrocyte membrane protein 1, EMP1 (VAR) complement(458084..469162)
8	1203693	18	GGGTGGGGGGTACTAGGG	In	-	same	-	PRCDC_0829200 Non Protein Coding 1,203,043 to 1,205,838
8	1206279	28	GGGTTAGGGTTCAGTATTAGGGTTAGGG	down	-	same	441	Downstream of PRCDC_0829200 as above
8	1206317	28	GGGTTAGGGTTCAATATTAGGGTTAGGG	down	-	same	479	Downstream of PRCDC_0829200 as above
8_RC	367286	20	GGGCCACGGGAGTGGGGGGG	In	Y		-	PRCDC_0808200 erythrocyte membrane protein 1, EMP1 (VAR) 362492..372916
8_RC	383261	29	GGGGGGGTTCGCCTAGTTGGGAACCTGGG	In	Y		-	PRCDC_0808300 erythrocyte membrane protein 1, EMP1 (VAR) 375340...383452
9_RC	423208	24	GGGTATATTTTAGGGGGGTGTGGG	ups	-	opposite	135	Downstream of PRCDC_0909200 conserved Plasmodium protein, unknown function 417759..421494
10	202475	29	GGGGATTGGGTAGATGGGAAAATGCAGGG	down	-	opposite	271	Upstream of PRCDC_1005400 conserved Plasmodium protein, unknown function complement(200098..201651)
10_RC	327256	19	GGGAGTTAGGGAGGGTGGG	In	-	opposite	-	PRCDC_1008800 zinc finger protein, putative 326431..327510
10_RC	65761	25	GGGTATAAACCTGGGGGGTAAAGGG	In	-	opposite	-	PRCDC_1001800 RNA-binding protein, putative 63344....65851 (intronic)
12	707416	29	GGGTCCAAGGGTTCGTCGGAAGGGAGGGG	In	Y		-	PRCDC_1218600 erythrocyte membrane protein 1, EMP1 (VAR) complement(704017..716243)
12	711753	27	GGGACCACTAGTAGGGGGGGAGATGGG	In	Y		-	PRCDC_1218600 erythrocyte membrane protein 1, EMP1 (VAR) complement(704017..716243)
12	927772	25	GGGGTTGGGTTAGGGTCTATGAGGG	down	-	same	767	Downstream of PRCDC_1223500 conserved Plasmodium protein, unknown function 923887..927005
12_RC	151664	20	GGGAAAGAAAGGGGGGGGGG	ups	-	opposite	-	Upstream of PRCDC_1203900 conserved Plasmodium protein, unknown function complement(149991..150830)
12_RC	699358	26	GGGGGAGTGGGGGTGGGAACCAAGGG	In	-	opposite	-	PRCDC_1218400 clathrin heavy chain, putative 695006..700999
12_RC	701627	29	GGGTAGGGGGCTCACCATGGGGTTTTGGG	ups	-		170	Downstream of PRCDC_1218400 clathrin heavy chain, putative 695006..700999
13	154142	14	GGGGGGGGGGAGGG	ups	-	same	725	Upstream of PRCDC_1302800 conserved Plasmodium protein, unknown function complement(124835..152305)
13_RC	398957	14	GGGGGGAGGGGGGG	ups	-	opposite	331	Upstream of PRCDC_1309300 zinc finger protein, putative complement(396101..396844)
14	797049	18	GGGAGGGATATTGGGGGG	In	-	opposite	-	PRCDC_1419300 splicing factor 3B subunit 4, putative (SF3B4) complement(796968..798786)
contig 45	6036	27	GGGGGGTATCACGAGATGGGGGGAGGG	In	Y		-	PRCDC_0001600 293 - 9,624 (-)
contig 45	6330	19	GGGTTTGGGGGGAGGAGGG	In	Y		-	PRCDC_0001600 293 - 9,624 (-)
contig 45	36536	30	GGGTTTGAGAACGGGGGGTTTGACTTCGGG	In	Y		-	PRCDC_0001800 32,226 - 42,223 (-)
contig 45	38839	23	GGGCATCAAGGGAGTCTGGGGGG	In	Y		-	PRCDC_0001800 32,226 - 42,223 (-)
contig 49	19428	25	GGGTAACACTAGGGGAACCGGGGGG	In	Y		-	PRCDC_0003300 12,984 - 22,674 (-)
contig 49	19618	30	GGGGTCTTCGGGACCAAGGGGACCTTGGGG	In	Y		-	PRCDC_0003300 12,984 - 22,674 (-)
contig 75 RC	7638	27	GGGGGTGTGGGTTGTTGGGGTTTTGGG	In	Y		-	PRCDC_0010500 2,239 - 13,787 (+)
contig 83	30974	30	GGGTTTGCTGGGTTTGTCGGGTGTGGGGGG	In	Y		-	PRCDC_0012000 24,810 - 36,322 (-)
contig 83	45360	31	GGGGTTTTGGGGGTACCACTTGGGGGGTGGG	In	Y		-	PRCDC_0012200 42,111 - 48,486 (-)
contig 83	47633	28	GGGTCACTGTCAAGGGTGAGGGAGAGGG	In	Y		-	PRCDC_0012200 42,111 - 48,486 (-)
contig 86	3334	31	GGGAATATAGACAGGGGGGTGATGCGGAGGG	In	Y		-	PRCDC_0012700 : 987 - 14,027 (+)
contig 100 RC	1671	26	GGGAATGGGAATGTTGGGACTGTGGG	In	Y		-	PRCDC_0015400: 356 - 4,825 (-)
contig 124 RC	30189	33	GGGCCATCATTGCAGGGGGGTCCTGGAGGTGGG	In	Y (fragment)		-	PRCDC_0019700 erythrocyte membrane protein 1, EMP1, exon 1 (VAR) 26846..32768
contig 124 RC	32549	32	GGGCAAGTTGGTGGGGATACAGTTTGGGCGGG	In	Y (fragment)		-	PRCDC_0019700 erythrocyte membrane protein 1, EMP1, exon 1 (VAR) 26846..32768
contig 128 RC	13074	26	GGGGGGTGGTGGTGGGGCTTGTGGGG	In	Y		-	PRCDC_0020700 : 9,315 - 20,227 (+)
contig 128 RC	14260	27	GGGAGTGGTGGGAGTTGGGGGAGAGGG	In	Y		-	PRCDC_0020700 : 9,315 - 20,227 (+)
contig 128 RC	14817	29	GGGTACGGGGTTTTGCCGGGGAGGAGGGG	In	Y		-	PRCDC_0020700 : 9,315 - 20,227 (+)
contig 140 RC	10543	26	GGGCTTAGGGTTCTCCTTTGGGGGGG	In	Y		-	PRCDC_0026700 : 3,580 - 15,756 (+)
contig 155 RC	34087	33	GGGACACCTACTTTGGGGGTGGTTGGGTTTGGG	In	Y		-	PRCDC_0031700 : 21,003 - 34,204 (+)
contig 179	7790	24	GGGTGAGGGTGGGGTTGTTGAGGG	In	Y		-	PRCDC_0037300 erythrocyte membrane protein 1, EMP1, pseudogene complement(399....11942)
contig 179	24504	25	GGGGGGGCCAGGTTTTTTGGGGGGG	In	Y		-	PRCDC_0037500 : 19,146 - 27,983 (-)
contig 194	6844	28	GGGCGGGTGACAAACTCGGGCAGGCGGG	In	Y		-	PRCDC_0042900 : 2,100 - 12,242 (-)
contig 32	7508	26	GGGTTTTAGGGTTGTTAGGGTTAGGG	N	N			Probably a block of telomere repeats, although triplet is TTA instead of TTTA
	7539	26	GGGTTGTTAGGGTTAGGGTTTTAGGG	N	N			All downstream of a single rif gene PRCDC_0001300 complement(8958..9668)
	7571	23	GGGTTAGGGTTAGGGTTTTAGGG	N	N
	7600	23	GGGTTAGGGTTAGGGTTTTAGGG	N	N
	7629	23	GGGTAAGGGTTAGGGTTTTAGGG	N	N
	7658	22	GGGTTAGGGTTTAGGGTTAGGG	N	N
	7683	21	GGGATAGGGTTAGGGTTAGGG	N	N
	7708	21	GGGTTAGGGTTCGGGTTCGGG	N	N
	7744	22	GGGTTTAGGGTTAGGGTTAGGG	N	N
	7782	21	GGGTTAGGGTTCGGGTTAGGG	N	N
	7839	21	GGGTTAGGGTTCGGGTTTGGG	N	N
	7875	21	GGGTTTGGGTTCGGGTTCGGG	N	N
	7917	31	GGGGTTAGGGGTTAGGGGTTAGGGTTTGGGG	N	N
	7951	22	GGGTTTAGGGTTAGGGTTAGGG	N	N
	7983	21	GGGTTTGGGTTCGGGTTGGGG	N	N
	8013	21	GGGTTAGGGTTAGGGTTAGGG	N	N
	8082	29	GGGTTAGGAGTTAGGGGTTAGGGTTAGGG	N	N
	8133	20	GGGAAGGGTTAGGGTTAGGG	N	N
