# Supplementary material for: Recombination events among virulence genes in malaria parasites are associated with G-quadruplex-forming DNA motifs
Source: BMC Genomics. 2016 Nov 3;17:859. doi: 10.1186/s12864-016-3183-3 (PMC5093961; doi:10.1186/s12864-016-3183-3)
Supplement: Additional file 8: Table S6. — Putative G-quadruplex-forming sequences in the P. berghei ANKA genome (version 3). Genome searched using ‘QGRS Mapper’ [35] with the parameters G3 N(0–11) G3 N(0–11) G3 N(0–11) G3 [17]. (XLSX 15 kb) [file 12864_2016_3183_MOESM8_ESM.xlsx]

## Sheet: Additional 8
PQS in P. berghei ANKA genome
Chromosome	Location	PQS Length	PQS	Coding?	upsteam or downstream?	Pir/bir?	Strand (cf gene or nearest gene)	Distance from nearest gene	Nearest gene ID and annotation	Size of nearest gene	Flanking genes (2nd nearest)	Size of 2nd-nearest gene	Distance from 2nd-nearest gene
1	413641	20	GGGTTTGGGGGGCGGATGGG	Y		N	Opposite	PQS @ 14-33 bp from ATG	PBANKA_0110300 (conserved Plasmodium protein, unknown function) 413202 - 413673 (-)	472	n/a	n/a	n/a
2	186729	26	GGGTAGCGTGGGTGGGGGGTTGAGGG	Y		N	Same	PQS @ 177-202 bp from ATG	PBANKA_0205500 (conserved Plasmodium protein, unknown function) 186553 - 187332 (+)	780	n/a	n/a	n/a
7_RC	1088	32	GGGATTTGGGACTTGGTATTTGGGGATTTGGG	N	ups	Y	n/a	226	PBANKA_0700011 (PIR protein, pseudogene) 75 - 862 (-)	788	PBANKA_0700021 (BIR protein, pseudogene) 2402 - 3188 (-)	787	1283
7_RC	3378	32	GGGATTTGGGACTTGGTATTTGGGGATTTGGG	N	ups	Y	n/a	190	PBANKA_0700021 (BIR protein, pseudogene) 2402 - 3188 (-)	787	PBANKA_0700031 (BIR protein) 4692 - 5883 (-)	1192	1283
7_RC	37583	31	GGGACTTGGGATTTGAGATTTGGGACTTGGG	Y		N	Same	PQS @ 913-943 bp from ATG	PBANKA_0700400 (fam-b protein) 37561 - 38525 (-)	965	n/a	n/a	n/a
7_RC	174989	30	GGGAAAAGGGGGTATAGAAACTGGGGGGGG	Partially		N	Same	16 bp upstream of ATG and 1st 14 bp of ORF	PBANKA_0803100 (DNA replication licensing factor MCM7, putative (MCM7)) 172519 - 175002 (-)	2484	PBANKA_0803200 (inositol-phosphate phosphatase, putative) 177331 - 184960 (-)	7630	2313
9	1375613	27	GGGCCAGGGGGAGGCGGACCAGGGGGG	Y		N	Same	PQS @ 334 - 360 bp from ATG	PBANKA_0938300 (heat shock protein, putative) 1375279 - 1376940 (+)	1662	n/a	n/a	n/a
9	1631016	32	GGGTTTAGGGGTTTATGGTTCAGGGTTTAGGG	N	ups	Y	n/a	149	PBANKA_0944121 (PIR protein, pseudogene) 1631196 - 1631982 (+)	787	PBANKA_0944101 (BIR protein) 1628738 - 1629844 (+)	1107	1172
9	1633265	32	GGGTTTAGGGGTTTATGGTTCAGGGTTTAGGG	N	down	Y		1283	PBANKA_0944121 (PIR protein, pseudogene) 1631196 - 1631982 (+)	787	n/a	n/a	n/a
10	557447	15	GGGGGGGGGGGGGGG	N		N	n/a	257	PBANKA_1012000 (SF-assemblin, putative) 557718 - 558628 (+)	911	PBANKA_1011900 (H/ACA ribonucleoprotein complex subunit 3, putative (NOP10) 556097 - 556504 (+)	408	943
10_RC	1022303	24	GGGGGGAGGGATACCCATTAAGGG	Y		N	Opposite	PQS @ 119 - 143 bp from ATG	PBANKA_1025200 ( H/ACA ribonucleoprotein complex subunit 4, putative (CBF5)) 1022185 - 1023555 (+)	1371	n/a	n/a	n/a
11_RC	2953	33	GGGATTTGGGACTTGGTATTTGGGGATTTGGG	N	ups	Y	n/a	190	PBANKA_1100011 (BIR protein, pseudogene) 1977 - 2763 (-)	787	PBANKA_1100021 (BIR protein, pseudogene) 4269 - 5055 (-)	787	1284
11_RC	5245	32	GGGATTTGGGACTTGGTATTTGGGGATTTGGG	N	ups	Y	n/a	190	PBANKA_1100021 (BIR protein, pseudogene) 4269 - 5055 (-)	787	PBANKA_1100031 (BIR protein, pseudogene) 6559 - 7345 (-)	787	1283
11_RC	7535	32	GGGATTTGGGACTTGGTATTTGGGGATTTGGG	N	ups	Y	n/a	190	PBANKA_1100031 (BIR protein, pseudogene) 6559 - 7345 (-)	787	PBANKA_1100041 (BIR protein, pseudogene) 8849 - 9635 (-)	787	1283
11_RC	9824	32	GGGATTTGGGACTTGGTATTTGGGGATTTGGG	N	ups	Y	n/a	190	PBANKA_1100041 (BIR protein, pseudogene) 8849 - 9635 (-)	787	PBANKA_1100051 (BIR protein, pseudogene) 11138 - 11924 (-)	787	1283
11_RC	12125	32	GGGATTTGGGACTTGGTATTTGGGGATTTGGG	N	ups	Y	n/a	201	PBANKA_1100051 (BIR protein, pseudogene) 11138 - 11924 (-)	787	PBANKA_1100061 (BIR protein, pseudogene) 13438 - 14224 (-)	787	1283
11_RC	14449	32	GGGATTTGGGACTTGGTATTTGGGGATTTGGG	N	ups	Y	n/a	225	PBANKA_1100061 (BIR protein, pseudogene) 13438 - 14224 (-)	787	PBANKA_1100071 (BIR protein, pseudogene) 15764 - 16549 (-)	786	1284
11_RC	16705	24	GGGACTTGGGATTTGGGACTTGGG	N	ups	Y	n/a	156	PBANKA_1100071 (BIR protein, pseudogene) 15764 - 16549 (-)	786	PBANKA_1100100 (BIR protein, pseudogene) 18090 - 18876 (-)	787	1362
11_RC	16776	32	GGGATTTGGGACTTGGTATTTGGGGATTTGGG	N	ups	Y	n/a	227	PBANKA_1100071 (BIR protein, pseudogene) 15764 - 16549 (-)	786	PBANKA_1100100 (BIR protein, pseudogene) 18090 - 18876 (-)	787	1283
11_RC	19080	32	GGGATTTGGGACTTGGTATTTGGGGATTTGGG	N	ups	Y	n/a	204	PBANKA_1100100 (BIR protein, pseudogene) 18090 - 18876 (-)	787	PBANKA_1100200 (BIR protein, pseudogene) 20394 - 21180 (-)	787	1283
11_RC	21384	32	GGGATTTGGGACTTGGTATTTGGGGATTTGGG	N	ups	Y	n/a	204	PBANKA_1100200 (BIR protein, pseudogene) 20394 - 21180 (-)	787	PBANKA_1100300 ( PIR protein, pseudogene) 22698 - 23872 (-)	1175	1283
11	1678552	14	GGGGGGAGGGGGGG	Y		N	Same	PQS @ 1831-1844 bp from ATG	PBANKA_1145100 (conserved Plasmodium protein, unknown function) 1676722 - 1683030 (+)	6309	n/a	n/a	n/a
12	1520904	15	GGGGGGGGGGGAGGG	N	down	N	n/a	1131	PBANKA_1239700 (conserved Plasmodium protein, unknown function) 1517104 - 1519773 (+)	2670	PBANKA_1239800 (zinc finger protein, putative) 1524900 - 1526843 (+)	1944	3982
13	735614	30	GGGAGGTATGGGAGGTATGGGAGGAATGGG	Y		N	Same	PQS @ 1010 - 1039 bp from ATG	PBANKA_1317400 (co-chaperone p23, putative (P23)) 734605 - 735971 (+)	1367	n/a	n/a	n/a
13	735668	30	GGGAGGTATGGGAGGTATGGGCGGTATGGG	Y		N	Same	PQS @ 1-64-1093 bp from ATG	PBANKA_1317400 (co-chaperone p23, putative (P23)) 734605 - 735971 (+)	1367	n/a	n/a	n/a
13	1994835	14	GGGGGGCGGGAGGG	N	ups	N	n/a	969	PBANKA_1352500 (CPW-WPC family protein, putative) 1995817 - 1998585 (-)	2769	PBANKA_1352400 (conserved Plasmodium protein, unknown function) 1991854 - 1993743 (-)	1890	1092
13	2080942	25	GGGTGTATTGGGTTGGGGTGTTGGG	Y		N	Same	PQS @ 696-720 bp from ATG	PBANKA_1355200 (aconitate hydratase, putative (IRP)) 2080247 - 2082991 (+)	2745	n/a	n/a	n/a
14_RC	75668	31	GGGACTTGGGTATATACTCGAGGGTTTTGGG	N	down	Y	n/a	258	PBANKA_1400600 (cytoadherence linked asexual protein, putative) 75956 - 80552 (-)	4597	PBANKA_1400500 (BIR protein, pseudogene) 71983 - 73151 (-)	1169	2517
14_RC	1938817	25	GGGGGGGTCGGGAGGTTTGTATGGG	Y		N	Opposite	PQS @ 312-336 bp from ATG	PBANKA_1450100 (mRNA methyltransferase, putative) 1938506 - 1940488 (+)	1983	n/a	n/a	n/a
Contigs
1	56299	32	GGGTTTAGGGGTTTATGGTTCAGGGTTTAGGG	N	down	Y	n/a	1283	PBANKA_0006300 (BIR protein) 53843 - 55016 (+)	1174	n/a	n/a	n/a
1	56376	31	GGGTTTAGGGTTCAGGGTTCAGGTTTTAGGG	N	down	Y	n/a	1360	PBANKA_0006300 (BIR protein) 53843 - 55016 (+)	1174	n/a	n/a	n/a
2_RC	1709	32	GGGATTTGGGACTTGGTATTTGGGGATTTGGG	N	ups	Y	n/a	154	PBANKA_0006401 (BIR protein, pseudogene) 733 - 1555 (-)	823	PBANKA_0006501 (BIR protein, pseudogene) 3023 - 3845 (-)	823	1283
2_RC	3999	32	GGGATTTGGGACTTGGTATTTGGGGATTTGGG	N	ups	Y	n/a	154	PBANKA_0006501 (BIR protein, pseudogene) 3023 - 3845 (-)	823	PBANKA_0006600 (BIR protein, pseudogene) 5313 - 6135 (-)	822	1283
2_RC	6289	32	GGGATTTGGGACTTGGTATTTGGGGATTTGGG	N	ups	Y	n/a	155	PBANKA_0006600 (BIR protein, pseudogene) 5313 - 6135 (-)	822	PBANKA_0006701 (BIR protein, pseudogene) 7603 - 8428 (-)	826	1283
2_RC	8579	32	GGGATTTGGGACTTGGTATTTGGGGATTTGGG	N	ups	Y	n/a	151	PBANKA_0006701 (BIR protein, pseudogene) 7603 - 8428 (-)	826	PBANKA_0006800 (BIR protein, pseudogene) 9893 - 10715 (-)	823	1283
2_RC	10869	32	GGGATTTGGGACTTGGTATTTGGGGATTTGGG	N	ups	Y	n/a	154	PBANKA_0006800 (BIR protein, pseudogene) 9893 - 10715 (-)	823	PBANKA_0006900 (BIR protein, pseudogene) 12183 - 13005 (-)	823	1283
2_RC	13159	32	GGGATTTGGGACTTGGTATTTGGGGATTTGGG	N	ups	Y	n/a	154	PBANKA_0006900 (BIR protein, pseudogene) 12183 - 13005 (-)	823	PBANKA_0007000 (BIR protein, pseudogene) 14473 - 15292 (-)	820	1283
2_RC	15449	32	GGGATTTGGGACTTGGTATTTGGGGATTTGGG	N	ups	Y	n/a	157	PBANKA_0007000 (BIR protein, pseudogene) 14473 - 15292 (-)	820	PBANKA_0007100 (BIR protein, pseudogene) 16763 - 17585 (-)	823	1283
2_RC	17739	32	GGGATTTGGGACTTGGTATTTGGGGATTTGGG	N	ups	Y	n/a	154	PBANKA_0007100 (BIR protein, pseudogene) 16763 - 17585 (-)	823	PBANKA_0007200 (BIR protein, pseudogene) 19053 - 19875 (-)	823	1283
2_RC	20029	32	GGGATTTGGGACTTGGTATTTGGGGATTTGGG	N	ups	Y	n/a	154	PBANKA_0007200 (BIR protein, pseudogene) 19053 - 19875 (-)	823	PBANKA_0007300 (BIR protein, pseydogene) 21343 - 22165 (-)	823	1283
2_RC	22318	32	GGGATTTGGGACTTGGTATTTGGGGATTTGGG	N	ups	Y	n/a	153	PBANKA_0007300 (BIR protein, pseydogene) 21343 - 22165 (-)	823	PBANKA_0007401 (BIR protein) 23498 - 24711 (-)	1214	1149
3	24159	32	GGGTTTAGGGGTTTATGGTTCAGGGTTTAGGG	N	down	Y	n/a		PBANKA_0008201 (BIR protein) 21666 - 22876 (+)	1211
4	2488	32	GGGTTTAGGGGTTTATGGTTAAGGGTTTAGGG	N	ups	Y	n/a	154	PBANKA_0008401 (BIR protein, pseudogene) 2673 - 3454 (+)	782	PBANKA_0008301 (BIR protein, pseudogene) 403 - 888 (+)	486	1600
4	4776	32	GGGTTTAGGGGTTTATGGTTAAGGGTTTAGGG	N	ups	Y	n/a	190	PBANKA_0008501 (BIR protein, pseudogene) 4997 - 5774 (+)	778	PBANKA_0008401 (BIR protein, pseudogene) 2673 - 3454 (+)	782	1322
4	7043	32	GGGTTTAGGGGTTTATGGTTAAGGGTTTAGGG	N	ups	Y	n/a	154	PBANKA_0008601 (BIR protein, pseudogene) 7228 - 8044 (+)	817	PBANKA_0008501 (BIR protein, pseudogene) 4997 - 5774 (+)	778	1269
4	9325	32	GGGTTTAGGGGTTTATGGTTAAGGGTTTAGGG	N	ups	Y	n/a	182	PBANKA_0008701 (BIR protein, pseudogene) 9538 - 9984 (+)	447	PBANKA_0008601 (BIR protein, pseudogene) 7228 - 8044 (+)	817	1281
5	2020	32	GGGTTTAGGGGTTTATGGTTCAGGGTTTAGGG	N	ups	Y	n/a	190	PBANKA_0008901 (BIR protein, pseudogene) 2241 - 2994 (+)	754	PBANKA_0008801 (BIR protein, pseudogene) 11 - 697 (+)	687	1323
5	4299	32	GGGTTTAGGGGTTTATGGTTCAGGGTTTAGGG	N	down	Y	n/a	172	PBANKA_0009101 (PIR protein, pseudogene ) 4502 - 5286 (+)	785	PBANKA_0008901 (BIR protein, pseudogene) 2241 - 2994 (+)	754	1305
